# Supplementary material for: The association of relational and organizational job stress factors with sleep disorder: analysis of the 3rd Korean working conditions survey (2011)
Source: Ann Occup Environ Med. 2016 Sep 13;28(1):46. doi: 10.1186/s40557-016-0131-2 (PMC5020473; doi:10.1186/s40557-016-0131-2)
Supplement: Additional file 1: Table S4. — Odds ratio of selected variables and Sleep disorder. (XLSX 14 kb) [file 40557_2016_131_MOESM1_ESM.xlsx]

## Sheet: Sheet1
Table 4. Odds ratio of selected variables and Sleep Disorder
Variable		Model 1		Model 2		Model 3
		OR	95% CI	OR	95% CI	OR	95% CI
Sex
	Female					1
	Male					1.06	0.87~1.30
Age (year)
	15-29					1
	30-39					1.246	0.93~1.66
	40-49					1.092	0.81~1.47
	50-59					1.271	0.92~1.76
	60-					1.594	1.05~2.42
Occupation
	White collar					1
	Service worker					0.603	0.46~0.79
	Blue collar					0.595	0.48~0.75
Income (won)
	-990000					1
	1,000,000-1,990,000					0.819	0.58~1.16
	2,000,000-2,990,000					0.986	0.68~1.43
	3,000,000-					1.259	0.85~1.87
Working hours per week (hours)
	≤45hrs					1
	>45hrs					1.392	1.16~1.67
Shift work
	No					1
	Yes					2.576	2.07~3.21
Workplace scale (person)
	~99					1
	100~999					1.626	1.30~2.03
	999~					2.246	1.63~3.09
	Unknown					0.73	0.42~1.28
High job demand
	Low	1		1		1
	High	1.456	1.24~1.71	1.312	1.11~1.56	1.3	1.10-1.56
Insufficient job control
	Low	1		1		1
	High	0.795	0.68~0.93	0.801	0.67~0.96	0.82	0.69-0.99
Inadequate social support
	Low	1		1		1
	High	1.189	1.01~1.40	0.995	0.82~1.21	1.14	0.93-1.39
Job insecurity
	Low	1		1		1
	High	1.24	1.05~1.47	1.337	1.12~1.59	1.23	1.03-1.47
Lack of reward
	Low	1		1		1
	High	1.9	1.62~2.23	1.363	1.13~1.65	1.41	1.16-1.71
Discrimination experience
	No	1		1		1
	Yes	3.02	2.53~3.61	2.535	2.10~3.05	2.369	1.96~2.86
Direct customer confrontation
	Low	1		1		1
	High	2.64	2.13~3.26	2.43	1.95~3.03	2.202	1.75~2.78
Emotional stress
	Low	1		1		1
	High	2.91	2.12~4.01	2.111	1.52~2.94	1.834	1.32~2.56
Work dissatisfaction (detailed)
	Low	1		1		1
	High	1.99	1.50~2.65	1.509	1.12~2.03	1.59	1.18~2.14
Work dissatisfaction (overall)
	Low	1		1		1
	High	2.48	2.11~2.91	2.25	1.86~2.73	2.399	1.97~2.92
Organizational system dissatisfaction
	Low	1		1		1
	High	1.58	1.31~1.91	0.931	0.74~1.18	0.971	0.77~1.23
Expression of opinion difficulty
	Low	1		1		1
	High	0.75	0.64~0.88	0.594	0.49~0.72	0.605	0.50~0.73
Model 1: odds ratio by independent univariable logistic regression analysis.
Model 2: multivariable logistic regression analysis, adjusted for existing job stress factor (job demand, job control, social support, job insecurity, lack of reward) simultaneously
Model 3: multivariable logistic regression analysis, model 2+ general and occupational characteristics (sex, age, occupation, income, working hours, shift work, workplace scale)
